# Supplementary material for: Metabolite Profiling of Microwave-Assisted Sargassum fusiforme Extracts with Improved Antioxidant Activity Using Hybrid Response Surface Methodology and Artificial Neural Networking-Genetic Algorithm
Source: Antioxidants (Basel). 2022 Nov 14;11(11):2246. doi: 10.3390/antiox11112246 (PMC9687032; doi:10.3390/antiox11112246)
Supplement: Supplementary file 1 [file antioxidants-11-02246-s001.zip]

Archive with 1 entries (1 files):
- antioxidants-1997227-supplementary.pdf
